# Supplementary material for: Early Surgery with Neuraxial Anaesthesia in Patients on Chronic Antiplatelet Therapy with a Proximal Femur Fracture: Multicentric Randomised Clinical Trial
Source: J Clin Med. 2021 Nov 18;10(22):5371. doi: 10.3390/jcm10225371 (PMC8624584; doi:10.3390/jcm10225371)
Supplement: Supplementary file 1 [file jcm-10-05371-s001.zip]

Archive with 1 entries (1 files):
- jcm-1456768-supplementary.pdf
